# Supplementary material for: Full Rescue of F508del-CFTR Processing and Function by CFTR Modulators Can Be Achieved by Removal of Two Regulatory Regions
Source: Int J Mol Sci. 2020 Jun 25;21(12):4524. doi: 10.3390/ijms21124524 (PMC7350234; doi:10.3390/ijms21124524)
Supplement: Supplementary file 1 [file ijms-21-04524-s001.zip]

Archive with 1 entries (1 files):
- Uliyakina et al_Supplem Info_R1.pptx
